# Supplementary material for: Decade-Long Sustained Cellular Immunity Induced by Sequential and Repeated Vaccination with Four Heterologous HIV Vaccines in Rhesus Macaques
Source: Vaccines (Basel). 2025 Mar 21;13(4):338. doi: 10.3390/vaccines13040338 (PMC12031043; doi:10.3390/vaccines13040338)
Supplement: Supplementary file 1 [file vaccines-13-00338-s001.zip]

Archive with 2 entries (2 files):
- Supplementary Materials File S1_Gating strategy.pdf
- Supplementary Materials File S2_Figures for ICS.pdf
